# Supplementary material for: Body image perception, well-being and creativity in Chinese university students: The necessity for a novel course of medical aesthetics
Source: PLoS One. 2025 Aug 18;20(8):e0330260. doi: 10.1371/journal.pone.0330260 (PMC12360510; doi:10.1371/journal.pone.0330260)
Supplement: S2 File — (XLSX) [file pone.0330260.s002.xlsx]

## Sheet: supplement
number	gender	age	grade	urban/Rual	region	income	Engineering & Technology	Humanities & Arts	Life Sciences & Medicine	Social Sciences	Natural Sciences	Business Administration	@8.1	@8.2	@8.3	@8.4	@8.5	@8.6	@8.7	@8.8	@8.9	@8.10	@8.11	Negative Physical Self Scale 1	@9.1	@9.2	@9.3	@9.4	@9.5	Negative Physical Self Scale 2	[Negative Physical Self Scale] Total Score	@10.1	@10.2	@10.3	@10.4	@10.5	@10.6	@10.7	@10.8	Self-Objectification Scale 1	@10.9	@10.10	@10.11	@10.12	@10.13	@10.14	Self-Objectification Scale 2	[Self-Objectification Cognitive Scale] Total Score	@11.1
1	1	18	1	0	1	18000	0	0	0	0	0	1	2	2	3	2	3	3	2	3	2	2	2	26	3	3	3	3	3	15	41	3	4	4	3	3	4	3	4	28	5	4	5	4	2	5	25	53	5
2	1	20	3	1	1	18000	1	0	0	0	0	0	3	3	2	2	2	3	2	3	1	2	2	25	3	3	3	3	3	15	40	3	2	2	2	2	2	2	3	18	4	5	3	2	3	3	20	38	5
3	1	19	2	1	1	36000	1	0	0	0	0	0	1	1	1	1	1	1	1	1	1	3	3	15	2	1	1	2	3	9	24	4	5	3	2	2	2	4	6	28	2	5	1	1	2	5	16	44	5
4	2	19	2	1	1	60000	0	0	0	0	1	0	2	2	1	2	2	3	2	2	1	1	2	20	3	3	3	4	4	17	37	3	3	2	3	2	2	3	3	21	3	2	2	5	2	3	17	38	4
5	1	19	2	0	1	24000	0	0	1	0	0	0	5	5	5	5	5	5	5	4	4	5	5	53	3	3	4	4	4	18	71	5	2	5	6	6	6	5	6	41	6	6	6	6	5	6	35	76	3
6	1	19	2	1	1	36000	1	0	0	0	0	0	3	2	3	3	2	4	3	2	4	5	4	35	4	2	3	5	5	19	54	6	2	2	3	5	5	2	5	30	5	3	1	5	5	5	24	54	3
7	1	19	2	1	1	30000	1	0	0	0	0	0	2	2	3	2	2	3	3	2	2	2	2	25	3	3	2	2	2	12	37	6	6	4	4	6	5	4	6	41	5	4	4	2	3	4	22	63	4
8	1	19	2	1	1	24000	0	0	1	0	0	0	3	2	2	1	3	3	2	2	1	2	2	23	3	2	4	3	5	17	40	5	2	2	2	2	2	2	5	22	2	6	1	1	4	2	16	38	4
9	1	19	2	0	1	24000	0	0	1	0	0	0	2	2	2	2	2	2	2	2	3	2	3	24	3	4	2	4	4	17	41	3	2	3	4	5	5	3	4	29	6	4	4	5	4	5	28	57	3
10	1	20	2	1	1	30000	1	0	0	0	0	0	1	1	2	1	2	3	2	1	2	1	2	18	1	1	1	1	1	5	23	5	6	6	5	2	5	2	2	33	6	6	3	1	6	6	28	61	5
11	1	20	2	1	1	48000	0	0	1	0	0	0	3	2	3	1	1	4	3	1	1	2	1	22	1	1	1	2	2	7	29	5	2	2	3	5	6	2	4	29	6	6	2	1	5	5	25	54	5
12	1	19	2	1	1	30000	1	0	0	0	0	0	3	1	3	2	2	4	3	2	3	5	5	33	4	3	4	4	4	19	52	5	2	3	4	2	2	5	6	29	5	6	3	6	2	3	25	54	3
13	2	20	2	0	1	30000	0	0	1	0	0	0	2	2	2	2	2	3	2	3	1	2	2	23	3	2	2	2	3	12	35	5	4	5	2	2	2	2	3	25	2	4	2	2	2	1	13	38	3
14	2	19	2	0	1	30000	0	0	1	0	0	0	3	3	4	3	4	4	3	3	2	3	3	35	4	4	3	4	4	19	54	5	2	2	3	3	5	4	3	27	2	2	2	3	2	2	13	40	5
15	2	19	2	1	1	36000	0	0	0	1	0	0	3	2	3	2	2	3	3	2	2	2	2	26	4	4	3	3	5	19	45	5	5	5	3	2	6	6	6	38	3	5	2	2	1	5	18	56	3
16	2	20	2	1	1	26400	0	0	0	1	0	0	2	1	4	2	1	4	2	1	3	1	2	23	3	3	2	4	4	16	39	3	6	5	3	5	6	5	5	38	1	3	3	1	2	3	13	51	4
17	1	20	2	0	1	24000	0	1	0	0	0	0	3	2	3	3	3	3	3	3	3	3	3	32	3	2	2	2	2	11	43	3	3	3	3	5	5	3	3	28	5	5	5	5	5	4	29	57	2
18	1	19	2	1	1	38400	0	1	0	0	0	0	3	1	3	2	1	3	2	2	2	3	3	25	2	2	1	2	4	11	36	5	3	2	5	2	5	2	5	29	2	5	1	2	5	4	19	48	5
19	2	19	2	1	1	30000	0	0	0	0	1	0	2	1	3	2	1	2	2	1	1	1	3	19	3	3	2	3	3	14	33	3	3	2	4	2	2	2	3	21	5	4	2	1	1	5	18	39	4
20	1	19	2	0	1	24000	1	0	0	0	0	0	3	2	4	3	2	4	4	2	2	2	4	32	4	4	4	4	4	20	52	5	2	2	4	2	6	2	5	28	6	6	5	2	4	5	28	56	4
21	1	20	2	1	1	12000	0	0	1	0	0	0	1	1	1	1	1	1	1	1	1	1	2	12	3	2	2	4	4	15	27	3	2	2	2	1	2	2	3	17	2	5	1	1	2	2	13	30	5
22	2	20	2	1	1	36000	1	0	0	0	0	0	2	2	2	2	2	4	2	2	1	1	2	22	2	2	1	2	4	11	33	3	2	3	3	1	2	2	2	18	5	5	1	1	2	2	16	34	3
23	1	19	2	1	1	36000	0	0	1	0	0	0	3	2	4	2	2	4	3	2	1	5	4	32	4	4	5	4	5	22	54	6	6	6	5	5	6	4	5	43	5	6	5	2	6	6	30	73	3
24	1	20	2	0	1	30000	0	0	1	0	0	0	3	2	2	3	3	4	3	2	3	3	3	31	4	3	3	3	4	17	48	5	2	2	4	2	3	2	3	23	6	6	4	2	6	6	30	53	2
25	2	19	2	1	1	60000	0	0	1	0	0	0	2	2	2	1	2	1	2	2	3	2	1	20	3	3	3	4	4	17	37	5	5	4	5	2	5	4	5	35	5	4	3	3	2	2	19	54	4
26	1	19	2	1	1	30000	0	0	0	0	1	0	3	2	4	2	2	3	2	2	1	2	2	25	2	2	2	2	4	12	37	6	2	2	5	5	3	2	4	29	5	6	2	1	6	3	23	52	4
27	1	19	2	1	1	36000	1	0	0	0	0	0	2	2	4	2	2	4	2	2	1	1	1	23	2	1	1	2	4	10	33	3	4	2	2	1	1	7	6	26	6	4	2	2	2	5	21	47	5
28	1	19	2	1	1	36000	0	0	0	1	0	0	3	2	1	1	2	3	2	2	1	1	2	20	3	2	2	4	5	16	36	2	2	2	2	2	1	2	4	17	6	2	1	1	5	1	16	33	4
29	1	19	2	1	1	30000	0	1	0	0	0	0	3	3	3	3	3	3	4	3	4	5	3	37	4	4	4	4	4	20	57	2	5	5	5	4	3	6	5	35	5	5	5	5	5	5	30	65	4
30	1	19	2	0	1	18000	0	0	1	0	0	0	2	1	3	2	2	3	1	2	2	3	2	23	2	2	1	1	2	8	31	4	2	2	2	3	4	2	4	23	5	4	3	2	5	5	24	47	4
31	1	20	2	1	0	31200	0	0	1	0	0	0	3	3	5	3	3	5	3	3	1	3	3	35	4	3	3	5	5	20	55	3	3	2	4	4	1	2	6	25	6	6	6	6	6	5	35	60	3
32	2	19	2	1	1	36000	0	0	1	0	0	0	2	2	3	2	2	2	2	1	2	2	3	23	3	3	3	5	5	19	42	6	5	5	7	4	3	5	7	42	4	5	2	1	4	5	21	63	4
33	1	19	2	1	1	24000	0	0	1	0	0	0	3	3	3	2	3	3	2	3	1	3	3	29	2	1	2	3	3	11	40	2	2	2	2	2	2	2	3	17	2	4	1	1	1	2	11	28	5
34	1	19	2	1	1	24000	0	0	1	0	0	0	2	1	1	2	2	3	2	2	1	2	2	20	2	2	2	3	2	11	31	4	2	2	5	3	5	4	6	31	6	6	4	2	5	5	28	59	4
35	1	20	2	1	1	36000	0	0	1	0	0	0	2	1	3	3	1	3	2	1	1	1	3	21	4	4	4	5	5	22	43	3	3	2	3	1	2	2	5	21	3	2	2	5	2	2	16	37	4
36	1	19	2	0	1	18000	0	0	1	0	0	0	3	2	2	2	3	3	2	2	1	3	2	25	4	3	2	5	5	19	44	6	3	6	7	3	3	4	6	38	1	2	1	1	5	5	15	53	3
37	1	19	2	1	1	24000	1	0	0	0	0	0	2	2	2	2	2	3	4	2	2	2	2	25	2	2	2	3	3	12	37	2	5	3	5	3	5	4	2	29	5	4	2	2	4	4	21	50	5
38	1	19	2	1	1	36000	1	0	0	0	0	0	1	1	1	1	1	1	1	1	1	1	1	11	1	1	1	1	1	5	16	2	2	2	2	1	1	2	2	14	5	5	1	1	1	1	14	28	6
39	2	19	2	0	1	18000	0	1	0	0	0	0	3	3	3	3	4	3	3	3	3	2	2	32	4	3	3	5	5	20	52	7	6	6	6	6	6	5	5	47	5	4	4	3	3	5	24	71	2
40	2	19	2	1	0	30000	1	0	0	0	0	0	3	2	2	1	2	1	1	1	1	1	2	17	2	2	2	3	2	11	28	2	2	2	2	2	3	2	3	18	2	5	1	2	1	1	12	30	4
41	1	20	2	1	1	24000	0	0	0	0	1	0	2	2	3	1	1	3	2	2	2	1	1	20	2	1	1	2	2	8	28	5	5	3	4	1	1	2	2	23	6	6	1	1	1	1	16	39	4
42	1	19	2	1	1	18000	0	0	1	0	0	0	2	1	3	3	2	4	2	2	1	1	2	23	2	2	2	2	4	12	35	6	4	4	3	1	5	4	7	34	1	4	1	1	5	1	13	47	4
43	2	20	2	1	0	30000	0	0	0	1	0	0	3	3	4	3	2	4	3	2	1	2	2	29	3	3	3	3	3	15	44	6	3	3	5	3	6	4	5	35	4	6	6	1	2	5	24	59	3
44	1	19	2	1	0	30000	0	0	0	0	1	0	3	2	3	2	3	4	3	2	3	3	4	32	4	4	4	4	5	21	53	6	3	2	5	3	4	2	5	30	3	3	2	2	5	2	17	47	3
45	2	20	2	1	0	36000	0	0	0	0	1	0	2	2	1	1	1	1	1	2	1	2	1	15	2	3	2	1	3	11	26	3	2	2	2	4	4	2	3	22	6	5	6	5	6	2	30	52	5
46	1	19	2	0	1	24000	1	0	0	0	0	0	2	2	4	2	2	2	2	2	2	2	3	25	3	2	1	1	2	9	34	2	2	2	2	2	2	2	2	16	2	5	2	2	2	2	15	31	5
47	2	19	2	1	1	324000	0	0	0	1	0	0	4	2	3	3	2	3	3	3	1	1	3	28	2	2	2	2	2	10	38	5	2	2	5	2	3	2	5	26	2	1	2	1	2	1	9	35	3
48	1	20	2	1	1	36000	0	0	0	1	0	0	2	2	2	2	2	2	3	2	2	2	2	23	2	2	2	2	4	12	35	5	5	5	2	2	2	3	4	28	6	4	1	1	5	1	18	46	4
49	1	19	2	0	1	24000	1	0	0	0	0	0	1	1	1	1	1	1	1	1	1	1	1	11	3	3	2	2	4	14	25	2	2	2	3	2	2	2	2	17	5	2	2	1	5	2	17	34	4
50	1	18	2	0	1	24000	0	0	0	0	1	0	2	3	2	3	3	2	2	2	1	3	3	26	3	3	4	4	3	17	43	6	2	3	6	3	4	3	5	32	6	6	5	3	5	5	30	62	4
51	1	20	2	1	1	60000	1	0	0	0	0	0	1	1	1	1	2	2	2	2	2	2	5	21	4	4	4	4	4	20	41	6	6	6	6	6	6	2	2	40	6	5	2	2	5	5	25	65	5
52	2	15	2	1	1	24000	0	0	1	0	0	0	2	2	1	2	2	1	2	2	1	1	2	18	3	4	2	4	4	17	35	5	2	3	2	3	4	2	5	26	4	6	2	3	2	4	21	47	5
53	1	19	2	1	1	54000	0	0	0	0	1	0	2	2	1	2	2	1	2	1	1	3	5	22	1	1	1	2	5	10	32	5	2	5	4	1	5	2	6	30	1	6	1	1	1	5	15	45	4
54	1	19	2	1	1	36000	1	0	0	0	0	0	2	3	3	2	2	3	2	2	2	2	2	25	2	2	2	2	3	11	36	6	5	5	6	3	2	6	5	38	2	3	2	3	2	3	15	53	4
55	1	21	2	1	0	30000	0	1	0	0	0	0	3	3	3	3	3	3	3	3	3	3	3	33	3	3	3	3	3	15	48	6	3	3	3	5	4	3	3	30	5	4	5	5	5	6	30	60	4
56	1	19	2	1	1	48000	0	0	0	0	1	0	3	2	3	2	2	3	2	2	2	1	2	24	2	2	1	3	4	12	36	6	6	3	6	6	6	6	6	45	6	6	5	1	6	6	30	75	3
57	1	20	2	1	0	14400	1	0	0	0	0	0	3	2	4	3	3	5	4	2	3	2	3	34	2	2	3	3	3	13	47	5	6	5	7	6	6	4	6	45	6	6	5	5	3	5	30	75	3
58	1	20	2	1	1	36000	0	0	1	0	0	0	2	2	2	2	2	2	2	2	2	2	2	22	1	1	3	3	3	11	33	5	2	2	5	3	3	2	2	24	6	6	6	3	6	6	33	57	5
59	2	19	2	1	0	24000	1	0	0	0	0	0	2	1	1	1	1	4	2	1	1	2	2	18	1	1	1	2	2	7	25	5	2	2	4	1	6	2	7	29	1	5	1	1	1	1	10	39	5
60	2	19	2	1	1	36000	0	0	1	0	0	0	2	2	2	2	1	3	2	1	2	2	2	21	2	2	2	3	4	13	34	5	4	4	5	5	5	4	5	37	5	5	3	2	3	5	23	60	5
61	1	20	2	1	1	30000	0	0	0	0	1	0	2	2	2	1	2	3	2	2	2	2	2	22	2	2	2	3	3	12	34	2	3	3	2	2	5	2	2	21	4	2	2	1	2	2	13	34	5
62	2	19	2	1	1	30000	1	0	0	0	0	0	2	3	3	3	3	2	2	3	1	3	3	28	4	4	3	3	4	18	46	5	2	3	5	2	2	3	5	27	5	5	2	6	5	5	28	55	3
63	1	19	2	1	1	26400	0	1	0	0	0	0	2	2	2	3	2	2	3	1	1	4	3	25	2	3	2	4	4	15	40	4	5	2	2	6	2	3	3	27	4	3	6	6	5	5	29	56	4
64	2	19	2	1	1	36000	0	0	1	0	0	0	2	2	1	2	2	3	3	2	1	2	1	21	2	2	2	2	2	10	31	3	2	2	3	2	3	3	3	21	3	5	2	3	5	3	21	42	5
65	1	19	2	1	0	24000	1	0	0	0	0	0	2	2	3	2	2	3	1	2	3	3	3	26	2	3	2	3	3	13	39	6	6	6	3	3	5	5	7	41	4	5	3	1	2	1	16	57	4
66	2	19	2	1	1	36000	1	0	0	0	0	0	2	1	3	2	1	4	2	2	1	1	2	21	2	2	1	2	4	11	32	5	6	6	5	2	5	4	5	38	1	5	1	1	1	5	14	52	4
67	1	19	2	1	1	36000	1	0	0	0	0	0	3	2	2	3	4	2	2	3	1	2	2	26	3	4	3	2	2	14	40	5	3	3	4	5	6	3	6	35	5	4	1	5	5	1	21	56	5
68	1	20	2	1	1	84000	0	0	0	0	1	0	3	3	4	3	3	4	4	3	4	4	2	37	4	2	4	2	4	16	53	2	3	2	6	5	6	6	6	36	6	6	2	2	6	6	28	64	2
69	2	19	2	1	1	30000	0	0	1	0	0	0	3	2	3	2	2	4	2	1	2	2	2	25	4	4	3	4	5	20	45	6	2	2	6	2	5	3	3	29	5	5	5	5	5	5	30	59	3
70	1	20	3	1	1	38400	1	0	0	0	0	0	2	2	4	2	1	2	2	1	1	2	2	21	2	2	1	2	4	11	32	6	6	3	6	3	3	3	6	36	3	6	5	5	4	5	28	64	4
71	1	18	2	1	1	30000	1	0	0	0	0	0	3	2	1	1	2	2	2	2	1	2	2	20	1	1	1	1	2	6	26	2	2	2	5	5	4	2	5	27	2	6	3	1	5	2	19	46	5
72	1	19	2	1	1	24000	1	0	0	0	0	0	1	1	2	1	1	2	1	1	1	1	2	14	2	2	2	2	2	10	24	6	2	2	4	5	5	3	6	33	2	6	4	5	5	4	26	59	3
73	2	20	2	1	1	48000	1	0	0	0	0	0	3	1	4	3	1	3	3	1	3	1	3	26	4	3	3	4	4	18	44	7	7	7	3	1	4	7	5	41	1	5	1	1	1	1	10	51	5
74	2	19	2	1	1	42000	0	0	0	0	0	1	2	2	2	1	1	1	2	1	1	1	2	16	4	3	2	4	4	17	33	6	6	5	6	3	5	6	7	44	3	5	1	2	2	5	18	62	4
75	1	18	2	1	0	24000	0	0	0	0	1	0	1	1	1	1	1	3	1	1	1	1	1	13	2	2	1	2	2	9	22	7	2	2	2	1	1	2	2	19	1	2	1	1	1	1	7	26	3
76	2	19	2	1	1	36000	1	0	0	0	0	0	2	2	2	1	1	3	2	2	1	1	2	19	2	1	1	2	1	7	26	5	4	3	5	6	6	3	6	38	5	6	2	5	6	5	29	67	5
77	2	19	2	0	1	20400	0	0	1	0	0	0	3	2	1	2	2	1	2	2	1	2	2	20	2	3	2	4	3	14	34	4	3	3	5	3	5	3	5	31	5	6	6	5	4	5	31	62	4
78	2	19	2	0	1	30000	1	0	0	0	0	0	3	2	4	3	4	4	3	2	3	4	3	35	2	2	2	3	3	12	47	5	4	5	6	4	5	5	6	40	2	5	5	1	1	5	19	59	4
79	2	19	2	0	1	24000	0	1	0	0	0	0	3	2	2	2	2	3	2	2	2	3	3	26	2	2	2	2	2	10	36	4	3	3	3	4	3	4	5	29	5	5	3	3	5	5	26	55	5
80	1	19	2	0	1	36000	0	0	1	0	0	0	3	2	4	2	2	4	3	2	1	2	2	27	3	3	3	3	4	16	43	4	2	3	3	2	2	2	4	22	6	5	3	2	5	5	26	48	4
81	2	19	2	0	1	42000	1	0	0	0	0	0	2	2	2	3	2	2	2	2	1	1	2	21	2	2	2	3	2	11	32	5	5	3	5	4	6	2	6	36	5	5	5	3	5	3	26	62	4
82	2	19	2	1	1	36000	1	0	0	0	0	0	1	1	1	1	1	1	1	1	1	1	1	11	3	2	1	2	2	10	21	3	2	2	5	1	2	2	2	19	1	1	1	1	5	1	10	29	5
83	1	19	2	1	0	36000	0	0	1	0	0	0	2	2	3	2	2	3	2	2	3	2	2	25	2	1	1	3	3	10	35	7	3	3	5	4	6	4	6	38	2	3	2	1	5	5	18	56	4
84	2	19	2	0	1	18000	0	1	0	0	0	0	3	2	3	3	5	3	3	2	1	1	2	28	4	3	3	4	4	18	46	6	6	6	6	5	5	6	6	46	5	5	2	5	5	5	27	73	4
85	1	19	2	1	1	36000	0	0	0	0	1	0	2	2	2	2	2	2	2	2	1	2	2	21	3	4	3	3	3	16	37	5	2	2	4	3	4	4	5	29	4	3	3	4	3	4	21	50	4
86	1	19	2	1	1	42000	0	0	0	0	1	0	2	2	2	1	1	4	2	1	1	2	3	21	2	2	2	2	2	10	31	4	2	2	4	2	2	2	3	21	6	6	2	1	5	2	22	43	4
87	1	19	2	0	1	24000	1	0	0	0	0	0	2	2	2	1	2	3	1	2	1	1	1	18	2	2	1	2	3	10	28	5	6	5	3	2	5	3	3	32	1	5	2	1	5	4	18	50	3
88	1	19	3	1	0	24000	0	0	0	0	1	0	2	2	3	2	2	2	2	2	1	2	3	23	3	3	2	3	2	13	36	2	2	2	2	1	2	2	5	18	2	2	1	1	2	2	10	28	5
89	2	18	1	0	1	26400	0	1	0	0	0	0	3	2	4	2	3	3	2	1	4	3	3	30	2	3	4	4	5	18	48	6	5	3	2	5	5	3	6	35	5	6	1	4	1	2	19	54	4
90	2	19	3	0	1	24000	0	0	0	0	0	1	3	2	2	3	2	2	2	2	1	2	2	23	3	3	3	3	3	15	38	5	5	5	5	4	5	3	3	35	5	5	5	5	5	6	31	66	3
91	2	18	2	0	1	30000	0	0	0	0	0	1	3	2	4	3	3	4	3	2	4	4	3	35	3	3	3	5	5	19	54	7	7	5	5	3	6	3	5	41	5	5	3	4	4	3	24	65	3
92	1	20	3	1	1	24000	0	0	0	0	1	0	1	2	1	1	3	1	1	4	1	1	1	17	4	4	3	4	3	18	35	2	2	2	2	4	1	6	4	23	3	6	2	1	1	1	14	37	2
93	2	19	2	1	1	24000	0	0	1	0	0	0	2	2	1	1	2	1	2	2	1	1	1	16	2	2	2	2	2	10	26	2	3	2	2	3	6	2	2	22	6	1	1	1	1	1	11	33	4
94	2	19	2	1	1	30000	0	0	1	0	0	0	3	3	4	4	3	3	3	2	2	3	3	33	3	3	3	4	5	18	51	5	4	3	5	4	6	4	5	36	3	6	4	2	5	3	23	59	4
95	2	19	2	1	1	36000	1	0	0	0	0	0	2	2	2	1	2	4	2	1	3	1	2	22	1	1	1	2	2	7	29	2	2	2	2	1	1	2	3	15	6	5	2	5	6	6	30	45	5
96	1	19	2	0	1	19200	1	0	0	0	0	0	3	2	3	3	2	2	3	2	1	3	3	27	4	4	3	2	5	18	45	5	2	3	3	3	1	3	5	25	1	1	1	1	1	1	6	31	4
97	1	19	2	1	1	24000	1	0	0	0	0	0	2	1	3	2	3	4	4	2	2	1	3	27	2	2	2	2	2	10	37	5	5	3	4	5	5	2	5	34	2	5	1	1	5	2	16	50	4
98	1	18	2	0	1	30000	0	0	0	0	1	0	2	2	3	2	2	4	2	2	2	2	2	25	4	4	4	4	4	20	45	6	6	5	6	2	6	4	6	41	6	5	2	2	3	5	23	64	5
99	2	20	3	1	1	60000	0	0	0	0	0	1	2	2	4	2	2	3	3	2	4	1	3	28	2	2	2	2	2	10	38	6	5	5	6	2	6	5	4	39	6	6	3	1	2	1	19	58	5
100	1	19	2	1	1	36000	1	0	0	0	0	0	3	3	3	2	2	3	2	2	2	2	3	27	3	2	3	4	2	14	41	2	2	2	4	2	2	2	5	21	4	4	2	4	3	3	20	41	4
101	2	19	2	0	0	43200	0	1	0	0	0	0	4	2	3	3	2	5	3	2	2	2	4	32	2	2	1	3	3	11	43	6	5	3	3	6	6	4	6	39	4	5	3	2	2	5	21	60	3
102	2	20	2	1	1	18000	0	0	1	0	0	0	3	2	3	2	3	2	4	2	4	3	2	30	3	4	4	5	5	21	51	6	6	5	5	5	6	4	5	42	4	6	3	6	5	6	30	72	3
103	2	21	2	1	1	48000	0	0	1	0	0	0	3	2	2	2	2	3	2	1	4	3	2	26	4	4	4	5	5	22	48	6	4	4	6	3	5	5	6	39	5	5	3	5	5	5	28	67	2
104	2	20	3	0	1	24000	0	1	0	0	0	0	3	2	2	2	3	2	2	1	1	1	2	21	2	2	2	3	3	12	33	5	3	3	4	3	3	3	3	27	4	3	1	4	4	5	21	48	4
105	1	17	1	0	1	18000	0	0	0	0	0	1	3	2	2	1	1	3	3	2	2	2	1	22	4	4	4	4	4	20	42	5	2	4	5	2	1	2	2	23	6	6	4	6	6	6	34	57	4
106	2	18	1	1	1	30000	1	0	0	0	0	0	2	2	1	1	1	2	1	1	1	1	2	15	3	3	2	1	1	10	25	2	2	2	2	1	2	2	2	15	2	2	1	1	1	1	8	23	5
107	2	22	4	1	1	36000	0	1	0	0	0	0	2	3	2	1	2	2	2	2	2	2	2	22	2	2	2	2	2	10	32	6	3	2	5	2	5	2	3	28	6	5	2	1	5	5	24	52	5
108	1	19	2	1	1	36000	1	0	0	0	0	0	3	3	3	2	2	3	2	2	2	2	3	27	3	2	2	4	2	13	40	2	2	2	2	2	2	2	5	19	4	4	2	4	4	4	22	41	4
109	2	19	2	0	1	30000	0	1	0	0	0	0	3	2	4	2	2	4	3	2	3	2	2	29	2	2	2	2	3	11	40	5	5	4	5	3	5	4	4	35	6	5	2	2	5	5	25	60	5
110	1	19	1	0	0	12000	1	0	0	0	0	0	1	1	2	1	1	3	1	1	1	1	1	14	1	1	1	1	3	7	21	5	3	2	2	2	5	2	5	26	6	5	1	1	1	1	15	41	5
111	2	21	4	1	1	14400	1	0	0	0	0	0	2	2	1	1	2	2	2	1	1	1	1	16	2	2	2	2	2	10	26	5	3	3	3	3	2	2	4	25	5	4	2	2	3	3	19	44	5
112	1	20	3	0	0	24000	1	0	0	0	0	0	2	3	1	1	1	3	2	1	1	1	1	17	1	1	1	1	1	5	22	6	2	3	2	4	5	2	3	27	6	5	2	2	5	5	25	52	4
113	2	20	3	1	1	28800	0	0	0	1	0	0	3	2	4	3	2	2	4	2	1	2	3	28	3	3	3	4	5	18	46	6	6	6	6	6	4	5	7	46	6	6	2	6	6	6	32	78	4
114	1	22	4	0	1	24000	1	0	0	0	0	0	3	2	3	3	2	3	3	2	2	4	4	31	4	4	3	4	4	19	50	5	2	2	4	4	5	2	4	28	5	3	2	1	2	2	15	43	3
115	1	19	2	1	0	24000	0	0	1	0	0	0	4	2	4	2	3	4	3	2	1	5	4	34	3	3	2	5	4	17	51	5	6	4	6	3	6	4	5	39	2	5	1	1	2	2	13	52	5
116	2	19	4	1	1	24000	0	0	1	0	0	0	3	2	4	3	3	2	3	2	3	1	4	30	2	4	5	5	5	21	51	7	2	2	7	3	5	3	7	36	2	5	2	1	1	2	13	49	1
117	1	21	3	0	1	48000	0	0	1	0	0	0	1	1	1	1	1	1	1	1	1	1	2	12	2	1	1	1	2	7	19	6	7	5	6	1	1	7	7	40	1	1	1	1	1	1	6	46	5
118	2	20	3	0	1	48000	0	0	1	0	0	0	2	1	2	1	1	4	1	1	2	1	1	17	2	2	1	3	4	12	29	5	5	6	6	2	6	5	7	42	6	5	1	1	3	6	22	64	4
119	2	24	6	0	1	24000	1	0	0	0	0	0	5	3	5	4	2	5	5	2	5	2	4	42	4	4	4	5	5	22	64	6	6	6	6	5	4	4	6	43	6	5	2	6	6	6	31	74	3
120	2	20	3	1	1	36000	1	0	0	0	0	0	2	2	2	2	2	3	2	2	2	1	2	22	2	2	2	3	3	12	34	5	2	3	5	5	6	4	3	33	2	3	2	5	5	4	21	54	3
121	1	23	6	0	0	72000	1	0	0	0	0	0	2	1	1	1	1	2	1	1	1	2	1	14	2	2	2	2	3	11	25	5	5	2	4	2	2	5	5	30	2	3	1	1	5	2	14	44	5
122	1	18	1	1	1	42000	0	0	0	1	0	0	2	2	3	2	2	3	2	2	1	2	2	23	3	3	3	2	3	14	37	5	5	3	4	2	5	3	4	31	2	1	1	2	2	1	9	40	5
123	2	24	6	1	0	25200	0	1	0	0	0	0	1	1	1	1	1	1	1	1	3	1	1	13	2	2	2	3	3	12	25	6	6	3	2	4	3	2	2	28	3	4	3	2	6	3	21	49	5
124	2	21	3	1	1	42000	0	1	0	0	0	0	2	2	2	1	1	2	2	2	2	1	2	19	3	3	2	2	3	13	32	4	3	2	2	3	2	3	4	23	5	3	2	1	4	2	17	40	4
125	2	19	2	0	1	24000	0	0	0	1	0	0	3	2	3	2	3	3	2	2	1	1	2	24	4	3	2	2	4	15	39	2	4	3	5	2	2	3	5	26	5	4	2	2	4	5	22	48	3
126	2	22	4	1	1	24000	0	1	0	0	0	0	3	2	5	2	2	3	2	2	4	4	4	33	4	4	3	5	5	21	54	6	7	6	6	2	6	3	5	41	6	6	5	6	6	6	35	76	4
127	2	21	3	0	1	36000	0	1	0	0	0	0	2	2	3	2	2	3	2	2	2	2	2	24	3	3	3	3	3	15	39	7	2	2	4	5	6	4	5	35	6	5	2	5	5	5	28	63	4
128	2	25	6	0	1	24000	1	0	0	0	0	0	1	2	3	1	1	5	2	1	1	1	1	19	1	1	1	1	2	6	25	2	5	3	2	2	6	5	5	30	6	5	1	1	2	2	17	47	4
129	1	20	2	0	0	12000	1	0	0	0	0	0	2	2	1	2	2	2	4	2	1	5	5	28	5	4	4	2	4	19	47	6	6	6	5	2	2	5	5	37	3	3	2	3	2	2	15	52	4
130	2	18	1	0	1	26400	0	0	1	0	0	0	3	3	4	2	3	4	4	2	4	2	2	33	2	2	2	4	4	14	47	7	6	6	5	5	6	5	7	47	5	6	4	5	5	5	30	77	5
131	2	18	1	1	0	36000	0	0	0	0	1	0	2	3	3	2	4	2	1	2	1	4	1	25	4	4	3	5	5	21	46	2	2	2	2	1	1	2	5	17	1	3	1	6	1	4	16	33	3
132	2	22	4	1	1	30000	0	1	0	0	0	0	2	2	2	2	2	4	2	2	1	2	2	23	2	2	2	2	2	10	33	2	2	2	2	2	2	2	2	16	6	5	2	2	6	3	24	40	4
133	2	19	3	0	0	18000	0	1	0	0	0	0	3	1	2	2	1	4	4	1	1	1	1	21	2	2	2	3	3	12	33	7	2	6	6	6	2	6	6	41	5	4	1	1	1	1	13	54	5
134	2	26	6	1	1	60000	1	0	0	0	0	0	3	2	3	2	2	3	2	1	1	1	2	22	3	3	2	3	3	14	36	6	5	3	2	1	4	2	6	29	6	6	1	2	2	4	21	50	5
135	1	18	1	0	1	24000	0	0	0	0	0	1	2	2	2	2	2	2	1	1	1	1	1	17	1	1	1	3	1	7	24	3	2	5	3	2	2	3	2	22	2	2	2	2	6	2	16	38	4
136	2	20	3	1	1	54000	1	0	0	0	0	0	3	2	2	2	2	2	2	2	2	2	2	23	2	2	2	2	3	11	34	4	5	5	5	5	5	4	5	38	5	5	2	1	1	2	16	54	4
137	2	20	3	1	0	42000	0	0	0	1	0	0	3	2	2	1	1	4	3	2	3	1	2	24	2	2	1	2	3	10	34	6	2	2	5	1	5	2	6	29	6	6	1	6	6	6	31	60	4
138	2	23	6	1	1	48000	0	1	0	0	0	0	2	2	2	1	2	1	2	2	1	2	1	18	1	1	1	2	2	7	25	6	2	6	6	5	6	6	6	43	6	4	4	1	6	2	23	66	5
139	1	20	3	1	1	24000	1	0	0	0	0	0	2	2	5	5	2	5	2	2	1	1	1	28	1	1	1	1	3	7	35	4	2	2	3	3	3	2	6	25	5	6	5	4	4	6	30	55	5
140	2	20	1	0	0	12000	1	0	0	0	0	0	2	1	2	2	1	2	2	1	1	1	1	16	1	1	1	2	2	7	23	4	3	2	2	6	5	2	2	26	2	6	5	4	5	2	24	50	4
141	1	19	2	1	1	24000	1	0	0	0	0	0	2	2	3	2	2	2	2	2	1	3	2	23	3	3	3	1	4	14	37	5	4	5	4	3	5	3	4	33	5	5	3	2	5	3	23	56	4
142	1	20	2	0	1	30000	0	0	0	0	1	0	3	3	4	3	3	3	2	2	2	5	3	33	4	3	2	3	2	14	47	4	2	2	3	2	2	2	4	21	5	6	2	3	5	3	24	45	3
143	2	22	4	1	1	42000	0	0	1	0	0	0	3	1	3	3	3	4	2	1	4	5	3	32	3	3	3	5	5	19	51	6	6	5	7	5	6	4	7	46	6	6	4	3	2	4	25	71	5
144	2	22	4	1	1	36000	0	1	0	0	0	0	4	4	4	4	5	4	4	4	2	4	4	43	4	4	4	4	4	20	63	6	6	6	5	6	6	6	5	46	6	5	4	6	6	5	32	78	3
145	1	26	6	1	1	61200	1	0	0	0	0	0	2	2	3	2	2	4	2	2	2	2	2	25	3	3	2	4	4	16	41	2	2	2	2	2	2	2	3	17	2	2	2	5	5	3	19	36	3
146	1	22	4	1	1	36000	0	0	1	0	0	0	4	3	2	3	2	3	3	4	3	2	3	32	3	2	4	3	4	16	48	4	5	4	3	3	4	4	3	30	4	3	3	3	4	5	22	52	4
147	2	19	2	1	1	30000	0	0	0	1	0	0	1	1	1	1	1	1	1	1	1	1	1	11	1	1	1	1	1	5	16	2	2	2	2	2	2	2	2	16	2	2	2	1	1	1	9	25	4
148	1	20	3	1	1	21600	1	0	0	0	0	0	3	2	3	2	2	4	2	2	3	2	3	28	3	3	2	2	3	13	41	6	3	2	5	4	5	3	6	34	6	6	2	2	2	2	20	54	4
149	2	21	6	0	0	28800	1	0	0	0	0	0	2	2	3	3	2	4	3	2	1	1	2	25	2	2	2	3	2	11	36	3	2	3	4	4	5	2	2	25	5	4	2	2	3	2	18	43	4
150	1	20	2	1	0	31200	1	0	0	0	0	0	2	2	2	2	2	3	3	2	3	2	2	25	1	1	1	2	1	6	31	5	4	3	5	5	5	3	5	35	1	5	3	1	5	5	20	55	4
151	1	19	2	1	1	60000	0	0	0	1	0	0	2	2	4	3	1	2	1	2	1	1	3	22	3	3	3	4	2	15	37	4	3	5	3	6	5	4	2	32	6	6	6	2	2	2	24	56	3
152	1	20	3	1	1	30000	0	0	0	0	1	0	3	2	4	2	2	4	3	2	1	3	2	28	3	2	3	4	4	16	44	6	3	4	5	5	6	5	3	37	5	5	5	1	6	5	27	64	5
153	1	29	6	0	1	66000	1	0	0	0	0	0	2	2	3	1	1	2	1	1	2	1	2	18	2	1	1	2	2	8	26	5	2	3	4	1	5	2	5	27	5	6	2	5	5	6	29	56	5
155	2	25	6	0	1	48000	0	0	1	0	0	0	2	2	3	1	1	1	1	1	1	1	1	15	4	3	2	2	2	13	28	3	2	2	2	1	2	3	2	17	4	5	1	5	1	3	19	36	5
156	2	19	1	0	0	19200	0	0	0	0	0	1	2	2	1	1	2	1	2	1	1	1	1	15	3	3	2	4	4	16	31	5	3	3	6	3	5	4	5	34	2	6	2	6	5	6	27	61	4
157	2	20	2	0	0	19200	0	1	0	0	0	0	3	2	2	1	2	2	3	2	2	1	2	22	4	2	1	3	4	14	36	5	6	4	6	2	5	4	5	37	1	6	1	4	1	1	14	51	5
158	2	18	1	1	1	36000	1	0	0	0	0	0	3	2	3	1	1	3	2	1	1	2	2	21	2	2	2	2	3	11	32	5	4	4	4	4	5	5	5	36	2	3	1	2	2	2	12	48	5
159	2	21	3	0	0	48000	0	0	0	1	0	0	3	3	5	4	3	3	3	2	4	3	3	36	3	3	4	2	3	15	51	6	5	2	2	6	5	3	3	32	4	2	3	5	2	2	18	50	3
160	1	18	1	0	1	14400	0	0	0	0	1	0	1	1	2	2	1	1	1	1	1	1	1	13	1	1	1	1	1	5	18	2	2	2	2	5	5	3	3	24	5	5	5	6	6	5	32	56	6
161	1	22	6	1	1	30000	1	0	0	0	0	0	3	2	3	3	3	4	3	2	2	3	3	31	4	4	3	4	4	19	50	6	6	6	6	6	6	3	7	46	2	6	6	5	5	5	29	75	2
162	1	21	3	0	1	24000	1	0	0	0	0	0	2	2	2	2	2	2	2	2	1	2	2	21	2	2	1	2	4	11	32	3	3	3	3	2	2	2	2	20	3	2	2	1	1	1	10	30	4
163	1	21	4	0	1	24000	1	0	0	0	0	0	2	2	3	2	3	4	2	3	1	3	2	27	2	2	3	2	3	12	39	5	2	2	5	2	6	2	6	30	3	2	2	3	1	2	13	43	4
164	1	21	4	1	1	36000	0	0	0	0	1	0	3	2	4	3	3	3	2	2	1	2	3	28	4	2	2	3	4	15	43	5	2	2	4	1	6	3	6	29	6	6	5	4	2	3	26	55	5
165	1	26	6	0	1	36000	1	0	0	0	0	0	1	1	1	1	1	1	1	1	1	1	1	11	2	2	4	3	3	14	25	2	2	3	2	3	6	4	4	26	3	2	2	4	4	4	19	45	4
166	2	18	1	1	1	24000	0	0	0	0	0	1	1	1	1	1	1	2	1	1	1	1	1	12	1	2	3	4	3	13	25	3	6	3	3	1	5	2	5	28	6	2	3	3	6	4	24	52	5
167	2	26	6	0	1	24000	1	0	0	0	0	0	3	2	2	3	3	4	4	3	3	4	4	35	4	4	4	4	4	20	55	5	5	5	5	5	5	5	3	38	5	5	5	5	5	5	30	68	4
168	1	23	6	1	0	36000	1	0	0	0	0	0	2	2	1	2	3	2	2	2	1	1	5	23	3	4	3	3	3	16	39	2	2	2	2	2	2	2	2	16	5	5	2	2	2	2	18	34	5
169	2	20	2	1	0	60000	0	0	0	1	0	0	2	2	2	1	3	2	2	1	1	1	2	19	2	2	1	3	3	11	30	5	2	4	5	5	5	4	5	35	5	3	1	2	1	3	15	50	3
170	2	19	3	0	1	18000	1	0	0	0	0	0	3	3	3	2	3	3	3	3	4	2	3	32	3	3	4	4	4	18	50	6	2	2	5	3	3	3	5	29	3	3	3	5	6	3	23	52	4
171	2	22	6	0	1	24000	0	0	0	0	1	0	2	2	2	2	2	2	2	2	3	1	2	22	3	2	2	2	3	12	34	2	2	2	3	2	3	2	2	18	6	5	3	1	2	2	19	37	4
172	1	22	6	0	0	18000	1	0	0	0	0	0	2	1	1	2	1	3	1	1	1	2	1	16	2	2	2	4	4	14	30	2	2	2	4	1	2	3	2	18	6	6	6	1	6	6	31	49	5
173	1	19	3	1	1	24000	0	0	1	0	0	0	3	2	4	2	1	4	3	2	1	1	3	26	4	4	3	4	4	19	45	4	3	2	5	2	2	4	5	27	5	5	2	2	5	4	23	50	4
174	2	23	6	0	1	48000	1	0	0	0	0	0	2	1	3	1	1	3	2	1	3	1	2	20	2	2	2	2	2	10	30	5	5	5	3	3	3	3	3	30	2	5	2	1	2	5	17	47	4
175	1	20	2	1	1	60000	1	0	0	0	0	0	3	3	4	3	2	4	3	3	1	2	2	30	4	3	4	5	5	21	51	6	3	3	5	4	3	3	5	32	2	6	3	1	5	5	22	54	3
176	2	24	6	1	1	24000	1	0	0	0	0	0	2	1	1	1	2	1	2	1	1	1	1	14	2	1	1	2	2	8	22	2	2	2	2	1	1	2	2	14	2	4	1	1	2	1	11	25	5
177	1	19	2	1	1	49200	0	0	0	1	0	0	3	1	4	3	2	5	5	1	2	2	2	30	4	4	3	3	4	18	48	7	6	4	7	5	5	3	2	39	5	1	1	2	1	1	11	50	4
178	2	19	2	0	1	36000	0	0	0	0	0	1	4	4	1	1	4	1	1	4	1	4	4	29	2	5	5	4	5	21	50	7	7	3	7	4	3	4	4	39	1	6	4	6	1	6	24	63	2
179	2	19	1	0	0	18000	0	0	0	1	0	0	3	2	4	3	2	4	3	2	4	3	2	32	3	2	3	4	4	16	48	6	6	6	6	5	5	4	6	44	6	6	2	5	2	2	23	67	5
180	2	22	5	1	0	36000	0	0	1	0	0	0	3	2	2	2	2	3	3	2	3	1	2	25	3	3	3	4	4	17	42	5	5	5	3	3	6	3	6	36	5	5	3	2	3	3	21	57	4
181	1	18	1	0	1	24000	1	0	0	0	0	0	2	2	2	2	1	1	1	2	1	2	4	20	4	4	2	3	4	17	37	4	5	3	3	5	6	2	6	34	5	6	1	1	1	2	16	50	4
182	2	27	6	1	0	30000	0	0	1	0	0	0	3	2	3	2	2	5	3	1	4	1	2	28	4	4	4	4	4	20	48	5	5	5	3	2	6	5	7	38	6	6	6	6	6	6	36	74	2
183	2	19	2	1	0	33600	0	1	0	0	0	0	3	4	1	2	3	3	3	3	1	1	3	27	4	4	4	5	4	21	48	3	3	3	6	5	6	3	6	35	5	5	5	6	4	6	31	66	4
184	1	19	2	1	1	30000	0	0	0	1	0	0	2	2	3	3	3	3	3	3	3	3	3	31	2	3	2	3	3	13	44	6	5	5	5	3	6	5	5	40	3	3	3	3	3	3	18	58	2
185	2	19	6	1	1	18000	0	0	0	0	1	0	4	3	3	4	3	3	4	3	4	4	4	39	5	4	4	4	4	21	60	5	5	5	6	4	5	5	5	40	5	5	5	4	5	5	29	69	2
186	1	18	1	1	1	30000	0	1	0	0	0	0	3	2	4	3	3	2	3	2	1	4	1	28	2	2	2	2	2	10	38	6	2	2	6	6	4	2	7	35	2	6	2	2	6	6	24	59	2
187	2	20	2	1	1	21600	0	1	0	0	0	0	3	1	4	3	1	4	4	1	1	3	2	27	2	3	1	4	5	15	42	7	3	2	6	4	6	4	6	38	6	6	2	3	1	5	23	61	4
188	2	19	2	1	1	24000	0	0	1	0	0	0	1	2	2	1	1	1	1	1	2	1	2	15	1	1	1	1	1	5	20	2	2	2	3	2	2	3	3	19	5	2	2	1	1	1	12	31	5
189	2	19	2	0	0	24000	1	0	0	0	0	0	3	2	2	2	2	2	2	2	1	1	3	22	2	2	2	3	3	12	34	6	4	3	3	3	3	3	3	28	3	4	3	2	2	2	16	44	3
190	1	18	1	1	1	30000	0	0	0	0	1	0	2	2	3	3	2	3	2	2	1	2	3	25	2	3	2	4	3	14	39	5	5	3	4	1	5	2	4	29	1	5	3	1	2	2	14	43	4
191	2	20	1	1	1	18000	1	0	0	0	0	0	1	1	2	2	2	3	1	1	1	1	1	16	1	1	2	2	1	7	23	3	2	2	3	6	5	2	3	26	6	6	5	6	5	6	34	60	6
192	1	21	3	1	1	19200	0	0	0	0	0	1	2	2	3	2	2	3	2	2	1	2	2	23	4	4	4	3	4	19	42	4	3	3	4	3	4	3	3	27	5	4	4	5	5	5	28	55	3
193	1	19	2	1	0	24000	1	0	0	0	0	0	1	1	1	1	1	1	1	1	1	1	1	11	2	2	3	3	4	14	25	2	2	2	2	1	1	2	2	14	5	1	1	1	5	1	14	28	4
194	2	19	2	1	1	24000	0	1	0	0	0	0	3	2	4	2	2	3	4	2	1	2	2	27	3	3	3	4	4	17	44	6	3	4	5	5	6	4	5	38	6	6	5	4	6	6	33	71	4
195	1	18	1	0	1	12000	0	0	0	1	0	0	3	2	3	2	2	3	2	2	1	3	1	24	1	1	1	1	1	5	29	2	2	2	2	1	2	2	4	17	5	5	2	1	2	1	16	33	5
196	2	19	2	1	1	60000	0	1	0	0	0	0	3	3	2	2	2	4	4	2	2	4	3	31	3	3	2	3	4	15	46	6	5	5	6	5	5	4	5	41	5	5	5	5	2	5	27	68	3
197	2	19	2	0	1	18000	0	1	0	0	0	0	3	2	1	2	2	1	3	1	1	1	2	19	4	4	4	4	4	20	39	5	3	3	3	2	3	3	5	27	5	6	2	1	5	5	24	51	4
198	1	18	1	1	1	48000	1	0	0	0	0	0	1	1	1	1	1	5	1	1	1	1	1	15	3	1	1	2	2	9	24	5	2	2	5	6	5	2	2	29	6	6	1	1	6	5	25	54	6
199	1	21	3	1	1	24000	1	0	0	0	0	0	1	1	1	1	1	2	1	1	1	1	1	12	2	3	3	2	4	14	26	3	3	2	2	1	2	3	5	21	6	5	1	5	5	5	27	48	4
200	1	19	3	0	1	13200	1	0	0	0	0	0	3	2	3	3	3	3	3	3	1	3	3	30	4	4	4	4	4	20	50	6	4	5	6	6	6	5	6	44	4	5	5	3	4	4	25	69	2
201	1	21	1	0	0	24000	1	0	0	0	0	0	1	1	1	1	1	1	1	1	1	1	1	11	1	4	3	3	1	12	23	3	3	3	3	5	5	2	3	27	1	5	2	5	5	5	23	50	6
202	2	21	3	0	1	30000	0	0	0	1	0	0	3	3	3	3	3	4	3	3	3	4	3	35	3	3	3	3	3	15	50	6	2	2	5	2	2	3	6	28	4	5	4	2	2	2	19	47	5
203	1	20	4	1	0	24000	1	0	0	0	0	0	3	3	5	2	4	5	4	4	1	5	4	40	5	5	5	5	5	25	65	7	7	7	7	1	1	7	6	43	2	2	1	2	2	2	11	54	2
204	2	20	3	0	1	21600	0	1	0	0	0	0	3	2	3	2	2	3	2	2	2	1	2	24	1	1	1	1	1	5	29	5	2	2	2	3	3	2	3	22	2	2	1	1	2	2	10	32	5
205	1	18	2	0	1	18000	0	0	0	0	1	0	3	2	4	3	3	4	3	2	2	4	3	33	3	2	2	3	4	14	47	5	6	4	6	5	6	4	2	38	5	4	5	6	4	5	29	67	3
206	2	20	3	1	0	30000	0	0	0	1	0	0	2	2	2	1	2	3	3	2	3	2	3	25	2	2	2	3	3	12	37	6	2	3	6	5	2	2	4	30	6	3	1	1	2	2	15	45	5
207	2	21	4	0	1	30000	0	1	0	0	0	0	3	1	2	2	1	3	3	2	1	2	3	23	3	3	3	4	5	18	41	7	4	2	6	5	6	3	5	38	6	6	3	3	5	6	29	67	2
208	1	21	4	0	1	24000	1	0	0	0	0	0	2	2	2	3	2	2	2	2	2	2	3	24	1	1	1	1	1	5	29	6	6	5	6	4	5	6	5	43	2	3	2	1	2	2	12	55	3
209	1	19	2	1	1	30000	1	0	0	0	0	0	3	2	2	1	3	5	3	2	1	4	3	29	3	3	4	1	4	15	44	5	6	5	5	2	2	4	5	34	2	2	1	6	6	6	23	57	3
210	2	21	3	1	1	24000	1	0	0	0	0	0	3	2	3	3	2	3	3	2	3	2	1	27	4	4	4	4	4	20	47	4	2	3	4	2	3	3	5	26	6	3	1	1	1	2	14	40	5
211	2	22	3	0	1	30000	1	0	0	0	0	0	3	2	3	2	3	4	3	2	2	3	2	29	2	2	2	3	3	12	41	6	5	3	5	2	5	3	5	34	6	6	2	2	2	5	23	57	4
212	1	23	6	0	1	14400	1	0	0	0	0	0	2	1	2	1	3	1	2	1	2	1	2	18	1	1	5	4	5	16	34	5	5	2	2	2	2	5	2	25	6	2	1	1	6	6	22	47	6
213	2	19	2	1	1	168000	0	0	0	0	0	1	1	2	2	1	2	1	1	1	3	1	1	16	1	1	1	1	1	5	21	6	3	5	5	2	6	5	2	34	1	2	6	3	2	3	17	51	6
214	1	20	3	1	1	38400	0	1	0	0	0	0	3	2	2	2	2	2	2	2	1	2	2	22	2	2	2	2	2	10	32	4	4	4	4	3	5	5	5	34	2	5	2	1	1	1	12	46	5
215	1	20	4	0	0	36000	1	0	0	0	0	0	3	2	3	2	2	3	3	2	3	4	2	29	3	3	3	2	2	13	42	4	5	5	3	2	3	3	5	30	5	2	1	1	5	5	19	49	5
216	2	19	2	1	1	36000	0	1	0	0	0	0	2	1	3	1	1	4	1	1	1	2	2	19	4	4	3	4	5	20	39	5	5	5	4	5	5	5	5	39	6	3	2	5	6	6	28	67	4
217	1	25	6	0	1	60000	1	0	0	0	0	0	2	2	2	2	3	3	2	2	2	2	2	24	3	3	3	4	5	18	42	7	2	5	6	5	3	3	6	37	6	5	2	2	5	6	26	63	3
218	2	22	4	1	1	24000	0	1	0	0	0	0	3	2	3	3	2	4	3	2	2	2	3	29	2	3	2	2	2	11	40	5	5	5	6	2	5	4	5	37	2	2	2	1	1	2	10	47	5
219	2	19	3	0	1	24000	0	1	0	0	0	0	3	2	2	1	2	1	2	2	1	1	2	19	2	2	1	2	2	9	28	6	5	2	7	1	2	2	5	30	1	2	1	1	1	1	7	37	5
220	1	22	3	1	1	30000	1	0	0	0	0	0	1	2	1	1	1	2	2	3	1	1	3	18	4	4	2	3	2	15	33	2	2	2	2	2	1	2	5	18	2	1	1	5	5	5	19	37	5
221	2	22	6	1	1	30000	0	0	0	0	0	1	3	2	3	2	3	3	2	2	2	3	3	28	2	2	2	3	3	12	40	5	4	5	5	5	5	5	5	39	5	4	4	6	6	6	31	70	3
222	2	20	3	0	0	39600	0	0	0	1	0	0	3	2	2	2	3	2	2	2	2	3	3	26	3	3	3	3	4	16	42	5	5	5	5	2	5	5	4	36	5	5	3	5	5	5	28	64	3
223	2	18	1	1	1	24000	0	0	0	1	0	0	3	2	1	2	2	4	2	2	2	1	2	23	2	2	2	3	2	11	34	5	5	5	5	2	5	4	6	37	5	5	3	2	2	2	19	56	4
224	2	20	3	1	1	36000	0	1	0	0	0	0	2	2	2	2	2	4	3	2	2	3	2	26	2	2	2	2	2	10	36	6	6	6	6	5	6	5	5	45	5	5	4	5	5	5	29	74	5
225	1	24	6	0	1	30000	0	0	1	0	0	0	3	3	2	2	3	4	3	2	1	1	2	26	3	2	2	2	1	10	36	5	3	3	2	3	4	5	4	29	4	4	3	3	4	4	22	51	5
226	2	20	3	1	1	60000	0	0	0	1	0	0	2	2	3	2	2	3	2	2	2	2	2	24	2	3	2	3	3	13	37	4	4	4	4	5	6	2	3	32	3	5	3	1	5	3	20	52	4
227	1	25	6	0	1	12000	1	0	0	0	0	0	1	1	1	1	1	1	1	1	1	1	1	11	1	1	1	1	1	5	16	2	4	4	6	2	4	2	6	30	2	5	2	1	4	2	16	46	6
228	2	21	3	1	1	42000	0	1	0	0	0	0	3	2	2	3	2	2	2	2	2	2	2	24	3	3	2	3	3	14	38	5	5	4	5	2	5	4	5	35	5	5	2	2	2	3	19	54	4
229	2	20	3	0	1	30000	0	1	0	0	0	0	2	2	3	2	2	4	2	2	3	2	1	25	2	2	2	2	2	10	35	5	5	3	6	5	5	4	5	38	5	3	2	1	3	5	19	57	5
230	2	21	4	1	1	30000	0	0	0	1	0	0	3	2	3	2	3	3	3	2	3	2	2	28	2	3	2	2	3	12	40	5	5	5	3	3	3	5	6	35	2	6	3	2	5	5	23	58	4
231	2	20	3	1	1	36000	1	0	0	0	0	0	3	2	4	2	2	4	3	2	4	3	4	33	4	4	3	5	5	21	54	7	7	6	6	5	5	3	4	43	6	6	6	5	6	6	35	78	4
232	1	22	4	1	0	26400	1	0	0	0	0	0	2	2	3	1	2	2	1	1	1	1	2	18	2	1	1	1	2	7	25	2	2	2	3	1	1	2	2	15	5	6	5	1	2	2	21	36	5
233	1	18	1	0	1	25200	1	0	0	0	0	0	2	3	2	2	2	1	2	2	1	1	2	20	3	2	2	4	4	15	35	6	2	3	2	2	2	3	6	26	2	2	2	1	4	5	16	42	4
234	1	22	6	0	1	19200	1	0	0	0	0	0	2	1	2	2	1	3	2	1	1	1	2	18	2	1	1	2	2	8	26	6	3	3	2	5	5	3	5	32	5	5	2	3	5	5	25	57	5
235	2	20	3	1	0	48000	0	1	0	0	0	0	2	1	1	1	1	1	1	1	1	1	1	12	2	2	2	4	3	13	25	3	5	2	5	5	4	2	2	28	6	3	3	3	3	3	21	49	4
236	1	18	1	0	1	24000	1	0	0	0	0	0	1	1	1	1	1	1	1	1	1	1	1	11	1	1	1	1	1	5	16	2	2	2	2	1	1	2	7	19	1	1	1	1	1	1	6	25	6
237	2	21	4	0	1	24000	0	0	0	1	0	0	3	2	1	3	2	2	3	2	2	3	2	25	4	4	2	2	2	14	39	5	3	2	2	2	5	2	5	26	5	6	2	3	5	5	26	52	3
238	2	19	2	1	1	24000	1	0	0	0	0	0	2	2	4	3	3	3	3	3	1	2	2	28	2	2	2	2	4	12	40	5	2	2	5	3	5	3	6	31	4	5	3	4	2	2	20	51	4
239	1	19	2	1	1	24000	0	1	0	0	0	0	2	2	1	1	1	2	1	2	1	1	1	15	1	1	1	1	4	8	23	7	2	2	4	1	1	2	3	22	6	1	1	1	1	1	11	33	1
240	2	18	1	0	1	18000	0	1	0	0	0	0	4	3	4	4	4	4	4	2	4	2	3	38	2	2	2	3	4	13	51	6	5	5	5	6	6	4	7	44	5	6	4	2	4	5	26	70	4
241	1	20	2	1	1	24000	0	0	1	0	0	0	3	3	2	2	3	2	3	2	1	1	2	24	3	2	3	3	4	15	39	4	2	4	4	1	1	3	3	22	5	5	3	1	2	5	21	43	5
242	2	21	3	1	1	66000	0	1	0	0	0	0	2	2	3	1	1	3	1	1	2	2	2	20	2	2	1	2	2	9	29	4	2	2	2	3	5	5	5	28	4	6	5	1	2	2	20	48	4
243	2	20	3	1	1	36000	0	1	0	0	0	0	3	3	2	2	1	3	3	1	3	3	2	26	2	2	2	3	2	11	37	2	2	2	2	1	5	2	2	18	5	5	1	1	1	1	14	32	4
244	2	22	4	1	0	24000	0	1	0	0	0	0	2	1	2	2	2	3	3	2	3	2	3	25	3	3	3	2	3	14	39	5	5	4	6	5	6	4	6	41	3	2	2	1	2	4	14	55	4
245	2	20	2	0	0	24000	0	1	0	0	0	0	3	3	3	3	3	3	3	3	3	3	2	32	2	2	2	2	2	10	42	3	3	3	3	5	5	3	3	28	5	5	5	5	5	5	30	58	3
246	1	19	2	0	1	44400	0	1	0	0	0	0	3	2	3	3	2	3	3	2	3	4	1	29	3	3	3	4	4	17	46	6	5	3	6	5	6	2	6	39	4	5	5	1	5	5	25	64	3
247	1	19	2	1	1	42000	0	1	0	0	0	0	2	2	2	2	2	3	2	2	2	2	2	23	3	3	2	2	2	12	35	3	5	3	3	3	5	3	2	27	4	5	2	2	4	5	22	49	4
248	1	20	3	1	1	42000	1	0	0	0	0	0	2	2	2	2	1	2	2	2	2	2	2	21	1	2	2	1	2	8	29	2	2	2	2	1	2	6	6	23	2	2	2	5	5	2	18	41	5
249	1	19	2	1	1	36000	0	0	0	0	1	0	1	1	1	1	1	1	1	1	1	1	1	11	3	2	2	2	2	11	22	3	2	2	2	2	2	2	2	17	4	6	3	1	1	1	16	33	4
250	1	21	4	0	1	24000	0	0	0	0	1	0	3	2	2	1	2	3	2	1	1	1	1	19	2	2	4	4	5	17	36	2	6	6	6	1	5	6	6	38	1	5	1	2	1	2	12	50	5
251	1	19	2	1	1	30000	0	1	0	0	0	0	3	3	5	3	4	5	4	3	1	3	3	37	3	2	2	4	3	14	51	5	5	3	5	2	5	3	6	34	1	6	2	1	1	2	13	47	5
252	1	19	2	0	1	24000	0	0	0	0	1	0	3	2	4	2	2	3	1	2	1	2	2	24	1	1	2	4	3	11	35	3	2	2	3	2	4	3	2	21	1	3	2	1	2	2	11	32	3
253	1	21	3	1	1	24000	0	0	0	0	0	1	3	4	3	2	3	2	3	3	2	4	3	32	3	3	4	3	3	16	48	3	5	5	3	5	6	2	2	31	6	6	5	4	5	5	31	62	4
254	1	20	2	0	1	14400	0	0	0	0	1	0	2	2	2	2	2	2	2	2	2	2	2	22	4	4	4	4	4	20	42	7	6	6	6	2	2	6	6	41	2	2	2	2	2	2	12	53	3
255	2	22	4	0	1	24000	1	0	0	0	0	0	1	1	1	1	1	1	1	1	1	1	1	11	1	1	1	1	1	5	16	2	2	2	2	1	1	2	2	14	6	1	1	1	1	1	11	25	6
256	1	24	6	0	1	42000	1	0	0	0	0	0	2	2	2	1	1	2	2	1	2	1	1	17	1	1	1	2	1	6	23	3	3	3	2	2	5	3	6	27	5	5	2	1	5	2	20	47	5
257	1	20	2	1	0	14400	1	0	0	0	0	0	2	1	2	4	4	2	1	2	1	2	1	22	3	5	5	3	5	21	43	7	6	3	3	5	3	7	3	37	6	1	6	1	6	5	25	62	3
258	1	22	4	0	0	12000	1	0	0	0	0	0	3	2	2	2	2	2	2	2	1	2	2	22	2	3	1	1	4	11	33	3	2	3	3	5	5	3	2	26	5	5	5	5	2	1	23	49	6
259	2	22	2	0	0	13200	0	0	0	0	0	1	4	3	2	2	5	3	3	3	1	3	2	31	4	3	3	3	3	16	47	2	2	2	3	6	6	2	2	25	5	6	6	6	6	6	35	60	4
260	1	21	4	1	1	36000	1	0	0	0	0	0	2	2	3	2	3	4	3	2	1	5	3	30	5	2	2	3	4	16	46	6	6	4	7	3	6	4	7	43	1	5	4	1	5	4	20	63	5
261	2	31	6	1	1	48000	0	1	0	0	0	0	1	2	1	2	2	1	1	2	1	2	2	17	4	3	3	3	2	15	32	4	2	2	3	2	4	2	3	22	3	3	2	2	2	2	14	36	4
262	2	21	4	0	1	36000	0	0	0	0	1	0	2	2	3	2	2	3	2	1	1	2	2	22	2	2	2	2	2	10	32	5	5	3	3	3	5	3	3	30	6	3	2	3	3	5	22	52	4
263	1	19	2	1	1	18000	0	1	0	0	0	0	1	1	2	2	2	2	2	1	1	1	1	16	2	2	2	2	2	10	26	3	3	3	2	4	5	3	3	26	5	5	5	2	2	2	21	47	5
264	2	19	3	0	0	36000	0	0	1	0	0	0	3	2	4	3	3	4	5	2	5	2	3	36	3	3	3	4	4	17	53	6	5	5	5	5	6	4	6	42	5	3	2	2	2	3	17	59	4
265	1	22	4	0	1	24000	1	0	0	0	0	0	2	2	2	2	2	4	2	2	2	2	2	24	4	4	4	4	4	20	44	5	3	3	3	5	6	3	3	31	5	5	2	1	3	2	18	49	5
266	1	19	3	0	1	18000	1	0	0	0	0	0	2	2	1	2	2	3	2	2	2	3	3	24	4	4	4	5	2	19	43	4	3	4	3	2	5	4	5	30	6	2	1	2	2	2	15	45	3
267	2	23	6	0	1	24000	0	0	0	1	0	0	1	1	1	1	1	2	1	1	2	1	2	14	2	2	1	1	1	7	21	5	5	5	4	3	6	2	5	35	5	6	3	2	2	5	23	58	5
268	2	19	2	1	1	30000	0	1	0	0	0	0	3	2	4	2	2	3	3	2	3	2	2	28	4	2	2	4	5	17	45	6	7	4	2	3	3	4	7	36	6	6	3	1	1	1	18	54	3
269	1	20	4	0	1	24000	0	0	0	0	1	0	3	2	2	2	2	2	2	2	2	2	2	23	2	2	2	3	2	11	34	2	3	3	3	3	3	3	6	26	3	6	3	1	5	1	19	45	5
270	2	20	2	0	0	18000	1	0	0	0	0	0	3	3	3	3	3	3	3	3	3	2	3	32	3	3	3	3	3	15	47	5	5	5	2	5	6	2	2	32	3	3	6	6	6	3	27	59	2
271	2	19	2	0	1	24000	0	0	0	0	0	1	3	3	2	3	3	2	4	2	2	2	2	28	4	3	3	4	4	18	46	5	3	2	3	2	5	3	5	28	6	5	4	2	2	5	24	52	4
272	1	22	6	1	1	18000	1	0	0	0	0	0	2	2	3	3	2	4	2	2	2	2	1	25	2	2	2	4	4	14	39	6	3	2	3	4	4	2	5	29	1	4	5	1	5	5	21	50	5
273	1	20	2	1	1	24000	1	0	0	0	0	0	2	2	3	2	2	2	2	2	1	3	4	25	3	2	1	4	4	14	39	3	2	2	2	5	3	4	3	24	6	6	3	1	5	6	27	51	5
274	2	22	4	1	1	30000	0	1	0	0	0	0	3	2	3	1	1	1	2	1	2	1	1	18	3	3	2	2	2	12	30	5	3	3	5	2	3	2	5	28	1	2	1	1	3	1	9	37	4
275	1	19	2	1	1	18000	0	0	1	0	0	0	2	2	3	1	2	2	2	2	1	1	1	19	2	2	2	2	2	10	29	2	2	2	5	5	3	2	2	23	2	2	2	1	1	2	10	33	4
276	2	22	6	0	0	13200	1	0	0	0	0	0	2	2	2	2	2	3	3	2	1	2	2	23	1	1	1	1	1	5	28	2	5	6	2	2	5	5	3	30	2	5	1	5	5	4	22	52	3
277	1	20	3	0	1	21600	0	1	0	0	0	0	3	2	2	2	3	2	2	2	1	3	3	25	3	4	3	4	4	18	43	6	6	6	6	5	5	5	7	46	5	6	5	3	6	5	30	76	3
278	1	20	3	1	1	30000	1	0	0	0	0	0	3	2	2	1	2	2	1	2	3	4	2	24	2	2	1	3	4	12	36	3	5	4	3	6	5	4	3	33	3	5	6	5	6	5	30	63	4
279	2	20	1	0	1	24000	1	0	0	0	0	0	4	4	4	4	1	1	1	1	1	1	1	23	5	5	2	5	5	22	45	4	4	4	4	4	6	2	2	30	6	6	6	6	1	5	30	60	3
280	1	22	4	1	1	18000	1	0	0	0	0	0	1	1	1	1	1	1	1	1	1	1	1	11	2	2	2	2	2	10	21	2	2	2	2	6	6	2	2	24	6	6	6	6	6	6	36	60	5
281	2	18	1	0	0	14400	0	1	0	0	0	0	3	2	2	3	3	2	2	2	1	1	2	23	2	2	2	4	4	14	37	4	2	2	4	2	2	2	4	22	2	2	2	1	1	1	9	31	4
282	2	22	6	1	1	48000	0	0	1	0	0	0	1	1	1	1	1	1	1	1	1	1	1	11	1	1	1	1	1	5	16	2	5	3	4	2	5	4	5	30	1	1	1	1	1	1	6	36	5
283	2	20	3	0	1	24000	0	1	0	0	0	0	2	2	1	2	1	2	2	2	1	1	1	17	3	3	3	4	4	17	34	6	4	3	5	2	5	3	5	33	5	4	2	4	5	4	24	57	5
284	2	19	2	1	1	30000	0	0	0	1	0	0	2	2	2	2	2	4	2	2	1	3	1	23	2	2	2	3	4	13	36	2	4	5	5	5	5	2	4	32	4	6	2	2	2	2	18	50	5
285	2	21	4	1	1	24000	0	0	0	1	0	0	2	2	2	1	1	2	2	1	1	1	1	16	1	1	1	2	2	7	23	6	6	2	6	1	2	2	5	30	2	2	1	2	1	1	9	39	5
286	2	24	6	0	1	48000	1	0	0	0	0	0	2	2	2	2	2	2	2	1	3	2	2	22	2	2	1	2	2	9	31	3	3	2	2	2	2	3	2	19	4	2	1	1	1	2	11	30	5
287	2	22	4	0	1	36000	0	0	0	1	0	0	3	2	1	1	2	1	3	1	2	1	1	18	2	2	1	1	4	10	28	5	2	2	2	2	2	2	5	22	6	1	1	2	5	6	21	43	4
288	2	18	1	0	0	21600	0	0	0	1	0	0	3	2	3	2	2	4	3	2	3	3	4	31	4	3	3	4	4	18	49	6	5	4	5	5	5	4	5	39	5	5	3	5	3	3	24	63	4
289	2	19	2	0	1	42000	0	1	0	0	0	0	2	1	1	1	1	2	2	1	2	1	2	16	2	2	2	2	2	10	26	5	2	2	2	3	5	2	3	24	4	3	1	2	3	2	15	39	5
290	1	23	2	1	0	18000	1	0	0	0	0	0	3	3	3	3	3	3	2	3	1	2	3	29	3	3	4	3	4	17	46	2	2	2	2	6	6	2	2	24	6	6	6	6	6	6	36	60	4
291	2	21	5	0	0	30000	0	0	1	0	0	0	2	2	3	2	2	3	2	2	3	1	2	24	2	2	2	3	3	12	36	3	5	5	4	3	3	4	6	33	5	5	3	2	3	2	20	53	5
292	2	20	3	0	1	36000	0	1	0	0	0	0	2	2	2	2	2	2	2	2	2	2	2	22	2	2	2	2	2	10	32	3	3	3	3	5	4	3	3	27	5	5	5	5	5	5	30	57	5
293	2	20	2	1	0	24000	0	0	1	0	0	0	2	3	4	2	3	2	2	2	3	2	2	27	4	4	3	3	3	17	44	6	4	4	3	5	5	4	6	37	1	5	5	1	2	2	16	53	2
294	2	21	4	0	1	24000	0	1	0	0	0	0	4	3	2	3	3	4	2	3	2	4	5	35	5	4	4	5	5	23	58	7	6	6	5	4	5	4	5	42	3	6	3	6	6	6	30	72	3
295	2	21	3	0	1	18000	0	0	0	1	0	0	3	3	3	3	2	3	3	2	1	2	2	27	1	1	1	1	1	5	32	6	3	2	3	5	5	3	4	31	2	4	2	1	4	1	14	45	2
296	2	24	3	1	1	24000	0	0	1	0	0	0	3	1	2	2	2	3	3	2	2	3	3	26	4	4	4	4	4	20	46	3	5	5	5	2	5	5	5	35	5	5	3	5	5	5	28	63	3
297	1	22	6	1	0	48000	1	0	0	0	0	0	2	1	4	4	2	2	3	2	2	2	3	27	2	2	3	4	3	14	41	4	4	3	6	2	3	5	4	31	2	5	6	6	5	6	30	61	3
298	2	20	3	0	1	36000	0	0	0	1	0	0	2	2	1	1	1	1	1	1	1	1	1	13	2	2	1	2	2	9	22	5	6	2	2	2	5	2	2	26	2	6	1	5	2	2	18	44	5
299	2	21	3	0	1	24000	0	0	0	1	0	0	3	3	3	3	3	3	3	3	2	4	3	33	4	4	4	5	5	22	55	5	5	5	6	3	3	5	5	37	2	2	2	2	2	2	12	49	2
300	1	23	6	1	1	133200	1	0	0	0	0	0	1	1	1	1	1	1	1	1	1	1	1	11	1	1	1	1	1	5	16	2	5	5	5	3	3	5	5	33	3	3	3	3	3	3	18	51	5
301	2	20	2	0	0	18000	1	0	0	0	0	0	3	3	2	2	3	3	3	3	1	3	3	29	3	3	3	3	3	15	44	5	5	5	5	3	3	5	3	34	3	5	3	5	3	3	22	56	3
302	2	20	2	0	1	36000	0	0	1	0	0	0	2	2	2	2	2	4	3	2	2	1	3	25	3	3	2	2	2	12	37	6	6	5	5	5	6	4	5	42	3	5	1	2	5	5	21	63	4
303	1	20	3	0	1	36000	1	0	0	0	0	0	2	1	1	2	2	1	1	1	1	1	1	14	2	1	1	2	1	7	21	2	4	2	6	4	6	2	5	31	1	2	1	1	1	1	7	38	5
304	1	20	3	1	1	24000	1	0	0	0	0	0	1	1	2	1	2	2	1	1	1	1	2	15	2	2	2	3	3	12	27	7	5	4	6	5	6	2	6	41	1	6	2	1	1	6	17	58	4
305	1	19	2	1	1	30000	1	0	0	0	0	0	4	2	5	3	2	5	5	2	4	5	5	42	5	5	4	4	5	23	65	7	6	4	7	6	6	7	7	50	6	6	4	5	6	6	33	83	5
306	2	20	2	1	1	24000	1	0	0	0	0	0	2	2	2	2	2	2	2	2	2	2	2	22	4	4	4	4	4	20	42	5	3	3	3	5	5	2	5	31	5	3	3	2	5	2	20	51	5
307	2	21	3	0	1	19200	0	1	0	0	0	0	3	2	4	3	2	4	3	2	3	4	3	33	3	3	3	2	4	15	48	5	3	2	6	2	6	4	5	33	4	6	4	1	3	3	21	54	4
308	1	20	3	0	1	24000	1	0	0	0	0	0	1	1	1	1	1	1	1	1	3	1	1	13	1	1	1	3	3	9	22	6	2	2	2	2	2	6	6	28	1	2	2	1	1	1	8	36	5
309	2	26	6	0	1	48000	0	0	1	0	0	0	3	2	4	3	3	2	3	3	2	3	3	31	4	4	3	4	4	19	50	6	6	4	6	2	5	3	6	38	3	5	2	1	1	4	16	54	4
310	1	22	3	1	0	42000	0	0	0	0	0	1	1	1	1	1	1	1	1	1	1	1	1	11	4	4	4	1	3	16	27	2	2	2	2	1	1	2	2	14	5	1	1	1	5	2	15	29	5
311	1	21	4	0	1	30000	0	0	0	1	0	0	3	2	4	4	2	2	2	3	2	2	1	27	2	2	2	2	4	12	39	4	3	3	3	2	3	3	5	26	3	5	3	1	3	3	18	44	4
312	2	18	1	0	1	38400	1	0	0	0	0	0	3	2	3	3	3	3	3	3	3	3	3	32	3	3	3	3	3	15	47	2	2	2	2	6	6	2	2	24	6	6	3	3	5	5	28	52	3
313	1	21	4	1	0	24000	1	0	0	0	0	0	2	2	2	2	2	2	2	2	2	2	2	22	4	4	4	4	4	20	42	3	3	5	3	2	5	6	6	33	2	2	2	2	5	4	17	50	4
314	2	20	3	0	1	36000	0	1	0	0	0	0	3	2	3	2	1	3	3	2	1	1	3	24	2	2	2	3	3	12	36	5	5	2	2	2	3	3	5	27	6	5	2	1	6	6	26	53	4
315	1	20	2	1	1	36000	1	0	0	0	0	0	3	2	3	3	3	3	3	2	2	3	2	29	2	2	2	3	2	11	40	5	4	5	3	5	5	5	5	37	5	4	3	5	4	3	24	61	4
316	1	22	6	1	1	24000	1	0	0	0	0	0	2	2	2	2	2	2	2	2	2	2	2	22	4	4	4	4	4	20	42	6	6	6	6	2	2	6	6	40	2	2	2	2	2	2	12	52	4
317	2	20	2	0	1	24000	0	0	1	0	0	0	2	2	2	1	1	2	2	1	1	1	2	17	3	2	2	4	3	14	31	5	5	4	5	2	5	5	5	36	2	6	1	2	2	3	16	52	4
318	1	19	2	0	1	18000	0	0	1	0	0	0	3	2	3	3	2	4	3	2	3	3	3	31	2	2	2	4	5	15	46	4	3	3	3	4	2	3	5	27	6	6	6	1	6	6	31	58	3
319	1	20	4	0	0	18000	0	0	0	0	0	1	2	1	1	1	1	1	1	1	1	1	1	12	4	4	5	5	5	23	35	7	7	7	7	1	1	7	7	44	1	1	1	1	1	1	6	50	2
320	1	20	3	1	1	24000	0	0	0	0	0	1	1	1	1	1	1	1	1	1	1	1	1	11	1	1	1	1	1	5	16	2	2	2	2	6	6	2	2	24	6	6	6	6	6	6	36	60	1
321	2	21	4	1	0	132000	0	1	0	0	0	0	2	3	4	3	4	2	2	2	1	1	2	26	3	3	2	2	2	12	38	5	3	3	5	2	5	4	5	32	2	5	1	6	3	2	19	51	4
322	2	20	3	1	1	27600	0	0	1	0	0	0	4	3	4	4	5	3	4	4	4	2	3	40	4	4	5	5	5	23	63	6	6	5	2	2	5	4	6	36	5	6	3	6	3	3	26	62	2
323	2	19	2	1	1	36000	0	0	0	0	0	1	3	3	3	2	3	5	3	2	4	3	3	34	3	3	3	3	4	16	50	3	3	2	4	6	6	6	3	33	6	6	5	5	5	5	32	65	4
324	1	19	2	1	1	27600	1	0	0	0	0	0	1	1	1	1	1	1	1	1	1	1	1	11	1	1	1	1	1	5	16	2	2	2	2	6	1	2	2	19	1	5	1	1	1	1	10	29	5
325	2	20	1	1	1	33600	0	1	0	0	0	0	4	2	2	3	2	4	4	2	1	2	3	29	3	3	3	3	3	15	44	6	2	2	4	5	3	2	4	28	4	3	2	1	5	4	19	47	2
326	2	20	3	1	1	24000	0	1	0	0	0	0	1	1	1	1	1	1	1	1	2	1	1	12	1	1	1	1	1	5	17	2	2	2	3	4	5	4	4	26	4	4	4	4	4	4	24	50	5
327	2	20	3	0	1	24000	0	1	0	0	0	0	2	2	2	1	2	2	2	1	1	1	1	17	3	3	3	4	2	15	32	3	3	3	2	2	4	4	3	24	5	4	3	4	3	4	23	47	4
328	1	22	4	0	1	28800	0	0	0	0	1	0	2	2	3	2	2	3	2	2	2	2	2	24	3	3	3	3	3	15	39	5	2	2	2	6	6	3	2	28	5	6	5	6	5	5	32	60	3
329	2	21	3	0	1	132000	0	1	0	0	0	0	3	2	3	4	2	1	2	2	1	2	2	24	3	2	2	3	3	13	37	4	3	3	4	2	2	2	5	25	3	2	1	4	2	2	14	39	4
[truncated: 13 more columns]
